# Supplementary material for: Conservation of Small Regulatory RNAs in Vibrio parahaemolyticus: Possible role of RNA-OUT Encoded by the Pathogenicity Island (VPaI-7) of Pandemic Strains
Source: Int J Mol Sci. 2019 Jun 10;20(11):2827. doi: 10.3390/ijms20112827 (PMC6601013; doi:10.3390/ijms20112827)
Supplement: Supplementary file 1 [file ijms-20-02827-s001.zip]

Archive with 1 entries (1 files):
- ijms-515651-supplementary.xlsx
