# Supplementary material for: Conservation of Small Regulatory RNAs in Vibrio parahaemolyticus: Possible role of RNA-OUT Encoded by the Pathogenicity Island (VPaI-7) of Pandemic Strains
Source: Int J Mol Sci. 2019 Jun 10;20(11):2827. doi: 10.3390/ijms20112827 (PMC6601013; doi:10.3390/ijms20112827)
Supplement: Supplementary file 1 [file ijms-20-02827-s001.zip › ijms-515651-supplementary.xlsx]

## Sheet: Table S1
Table S1. 43 sRNAs described in the BSRD database for the pandemic V. parahaemolyticus RIMD2210633.
sRNA ID	sRNA name	sRNA size from RIMD2210633 (bp)
svpa113.1	RyhB	66
svpa117.1	Spot 42	116
svpa128.1	TPP riboswitch	108
svpa172.1	CsrB	313
svpa201.1	Qrr	109
svpa279.1	Alpha RBS	111
svpa452.1	RNaseP_bact_a	430
svpa509.1	Thr leader	120
svpa574.1	Phe leader	122
svpa675.1	SsrA	368
svpa726.1	GcvB	210
svpa783.1	Qrr	108
svpa788.1	mini-ykkC	47
svpa996.1	ffs	97
svpa1079.1	Cyclic di-GMP-II riboswitch	90
svpa1191.1	Lysine riboswitch	181
svpa1197.1	His leader	139
svpa1295.1	VrrA	132
svpa1316.1	Qrr	109
svpa1324.1	FMN riboswitch	141
svpa1360.1	LR-PK1	281
svpa1370.1	Purine riboswitches	100
svpa1401.1	RNA-OUT	70
svpa1453.1	RNA-OUT	70
svpa1469.1	MicX	196
svpa1696.1	Cyclic di-GMP-II riboswitch	105
svpa1713.1	RyeB	90
svpa1729.1	Qrr	109
svpa1856.1	Glycine riboswitch	114
svpa1857.1	Glycine riboswitch	88
svpa2047.1	Trp leader	104
svpa2205.1	MOCO RNA motif	134
svpa2208.1	Qrr	95
svpa2431.1	t44	99
svpa2439.1	CsrB	308
svpa2576.1	S15	120
svpa2583.1	rimP	127
svpa2734.1	6S RNA	185
svpa2874.1	Lysine riboswitch	179
svpa3118.1	P26	57
svpa3143.1	Cobalamin riboswitch	203
svpa3216.1	CsrB	317
svpa3233.1	TPP riboswitch	99

## Sheet: Table S2
Table S2. Diversity and distribution of each sRNA of V. parahaemolyticus strains compared with RIMD2210633 as the reference strain.
		% of identity of sRNA ofV. parahaemolyticus strains versus RIMD2210633 reference strain
sRNA name	sRNA size (bp) in RIMD2210633 strain	PMA21.14	PMA31.14	PMA32.14	PMC53.7	PMA54.13	PMC81.13	PMA11.14	PMA12.14	PMA14.14	PMC58.7	PMC58.5	PMC48.4	PMC14.7	PMA109.5	ATC220.98	ATC210.98	PMA37.5	PMA1.15	PMA2.15	PMA3.15
svpa113.1	66	100	100	98.5	100	100	100	100	100	100	100	100	100	100	100	100	100	100	100	100	100
svpa117.1	116	100	100	100	100	100	100	100	100	100	99.1	100	100	100	100	100	100	100	100	100	100
svpa128.1	108	89.8	89.8	89.8	89.8	89.8	100	87	87	89.8	100	100	100	100	100	100	100	100	90.7	89.8	89.8
svpa172.1	313	100	100	100	100	100	100	100	100	100	100	100	100	100	100	100	100	100	96.2	96.5	95.5
svpa201.1	109	100	100	100	100	100	100	100	100	100	100	100	100	100	97.2	100	100	100	100	100	100
svpa279.1	111	100	100	100	100	100	100	100	100	100	100	100	100	100	100	100	100	100	100	100	100
svpa452.1	430	99.8	99.8	99.8	99.8	99.8	100	99.8	99.8	99.8	100	100	97.9	100	100	100	100	100	99.5	99.8	100
svpa509.1	120	100	100	100	100	100	100	100	100	100	100	100	100	100	100	100	100	100	100	99.2	100
svpa574.1	122	100	100	100	100	100	100	100	100	100	100	100	91	100	100	100	91	100	100	100	99.2
svpa675.1	368	100	100	100	100	100	100	100	100	100	100	72.8	100	100	100	100	100	100	99.7	100	100
svpa726.1	210	100	100	100	100	100	100	100	100	100	100	100	100	100	99	100	100	100	100	100	100
svpa783.1	108	99.1	99.1	99.1	99.1	99.1	100	99.1	99.1	99.1	98.1	100	100	90.7	97.2	100	90.7	97.2	98.1	99.1	99.1
svpa788.1	47	100	100	100	100	100	100	100	100	100	100	100	100	100	100	100	100	100	100	100	100
svpa996.1	97	100	100	100	100	100	100	100	100	100	100	100	100	100	100	100	100	100	100	100	100
svpa1079.1	90	100	100	100	98.9	100	100	100	100	100	100	100	100	100	100	100	100	100	100	100	100
svpa1191.1	181	100	100	100	100	100	100	100	100	100	100	100	100	100	100	100	100	100	100	100	100
svpa1197.1	139	100	100	100	100	100	100	100	100	100	100	100	100	100	100	100	100	100	96.4	97.1	100
svpa1295.1	132	100	100	100	100	100	100	100	100	100	100	98.5	100	100	100	100	100	100	100	100	100
svpa1316.1	109	100	100	100	100	100	100	100	100	100	99.1	100	100	100	99.1	100	100	98.2	100	100	100
svpa1324.1	141	99.3	99.3	99.3	100	100	100	99.3	99.3	100	100	100	100	100	100	100	100	100	100	100	100
svpa1360.1	281	100	100	100	99.6	100	100	100	100	100	100	100	100	100	100	100	100	100	100	100	100
svpa1370.1	100	100	100	100	100	100	100	100	100	100	100	100	100	100	100	100	100	100	100	100	100
svpa1401.1	70	0	0	0	0	0	100	0	0	0	100	100	100	100	94.3	100	100	100	0	0	0
svpa1453.1	70	0	0	0	0	0	100	0	0	0	94.3	100	100	100	100	100	100	100	0	0	0
svpa1469.1	196	100	100	100	100	100	100	100	100	100	100	100	100	100	98.5	100	100	100	99.5	100	100
svpa1696.1	105	66.7	66.7	66.7	66.7	66.7	100	66.7	66.7	66.7	100	100	100	100	100	100	100	100	85.7	65.7	81
svpa1713.1	90	88.9	88.9	88.9	100	100	100	88.9	88.9	100	100	100	100	100	73.3	100	100	100	100	88.9	100
svpa1729.1	109	100	100	100	100	99.1	100	100	100	99.1	100	99.1	100	100	99.1	100	100	100	99.1	100	99.1
svpa1856.1	114	100	100	100	100	99.1	100	100	100	99.1	100	100	100	100	100	100	100	100	100	95.6	99.1
svpa1857.1	88	98.9	98.9	98.9	100	100	100	98.9	98.9	100	100	100	100	100	100	100	100	100	100	100	98.9
svpa2047.1	104	100	100	100	100	100	100	100	100	100	100	90.4	100	100	100	100	100	100	100	100	100
svpa2205.1	134	100	100	100	97.8	100	100	100	100	100	100	100	100	100	100	100	100	100	99.3	99.3	100
svpa2208.1	95	100	100	100	98.9	100	100	100	100	100	100	100	100	100	100	100	100	100	100	100	100
svpa2431.1	99	100	100	100	100	100	100	100	100	100	100	100	100	93.9	100	100	100	100	100	100	100
svpa2439.1	308	100	100	100	99.7	95.8	100	100	100	95.8	100	100	100	100	100	95.5	99.7	100	99.4	95.8	100
svpa2576.1	120	100	100	100	100	100	100	100	100	100	100	100	100	100	100	100	100	100	100	100	100
svpa2583.1	127	100	100	100	100	100	100	100	100	100	93.7	100	100	100	100	93.7	100	100	100	99.2	100
svpa2734.1	185	99.5	99.5	99.5	99.5	99.5	100	99.5	99.5	99.5	100	78.4	100	100	98.9	100	99.5	100	99.5	99.5	99.5
svpa2874.1	179	100	100	100	99.4	100	0	100	100	0	100	100	100	100	100	100	100	100	100	100	100
svpa3118.1	57	100	100	100	100	100	100	100	100	100	100	100	100	100	100	100	100	100	100	100	100
svpa3143.1	203	100	100	100	99.5	99.5	100	100	100	99.5	100	100	100	100	100	100	100	100	99.5	99.5	100
svpa3216.1	317	99.7	99.7	99.7	99.7	99.4	100	99.7	99.7	99.4	100	100	100	100	94.3	100	94.3	100	99.1	99.1	94.3
svpa3233.1	99	100	100	100	100	100	100	100	100	100	100	100	100	100	100	100	100	100	100	100	100

## Sheet: Table S3
Table S3. Searching of genes associated to the pandemic clone in the genomes of V. parahaemolyticus downloaded from the NBCI
N°	Strain name	Sequence Type (MLST)	Isolation Country	Collection Year	Isolation Source	toxRS	orf8	tdh	tdh2	trh	VPaI-7	svpa1401 RNA-OUT	svpa1453 RNA-OUT
1	50	ST34	USA	2006	Stool	+	-	+	-	-	-	-	-
2	605	ST3	USA	2006	Environmental	+	+	+	+	-	+	+	+
3	861	ST3	USA	2006	Environmental	+	+	+	+	-	+	+	+
4	949	ST3	USA	2006	Stool	+	+	+	+	-	+	+	+
5	3256	ST36	USA	2007	Stool	+	-	+	-	-	-	-	-
6	3259	ST479	USA	2007	Stool	+	-	+	+	-	+	+	+
7	10290	ST36	USA	1997	Environmental	+	-	+	-	-	-	-	-
8	10329	ST36	USA	1998	Stool	+	-	+	-	-	-	-	-
9	970107	ST131	USA	1997	Environmental	+	-	-	-	-	-	-	-
10	AN-5034	ST3	Bangladesh	1998	Stool	+	+	+	+	-	+	+	+
11	AQ3810	ST87	Singapore	1983	Stool	+	-	+	+	-	+	+	+
12	ATC210.98	ST3	Chile	1998	Stool	+	+	+	+	-	+	+	+
13	ATC220.98	ST3	Chile	1998	Stool	+	+	+	+	-	+	+	+
14	B-265	ST3	Mozambique	2004	Stool	+	+	+	+	-	+	+	+
15	BB22OP	ST88	Bangladesh	1980	Environmental	+	-	+	+	-	+	+	+
16	CFSAN007449	ST3	USA	2012	Stool	+	+	+	+	-	+	+	+
17	CFSAN007450	ST3	USA	2012	Stool	+	+	+	+	-	+	+	+
18	CFSAN007451	ST3	USA	2012	Stool	+	+	+	-	-	+	+	+
19	CHN25	ST395	China	2011	Shrimps	+	-	-	-	-	-	-	-
20	EKP-008	ST479	Bangladesh	2007	Environmental	+	-	+	+	-	+	+	+
21	EKP-021	ST3	Bangladesh	2008	Environmental	+	+	+	+	-	+	+	+
22	EKP-026	ST3	Bangladesh	2008	Environmental	+	+	+	+	-	+	+	+
23	EKP-028	ST3	Bangladesh	2008	Environmental	+	+	+	+	-	+	+	+
24	FORC_008	ST984	South Korea	2014	Fish	+	-	-	-	-	-	-	-
25	IDH02189	ST3	India	2009	Stool	+	+	+	+	-	+	+	+
26	IDH02640	ST3	India	2009	Stool	+	+	+	+	-	+	+	+
27	NIHCB0603	ST3	Bangladesh	2006	Stool	+	+	+	+	-	+	+	+
28	NIHCB0757	ST65	Bangladesh	2006	Stool	+	-	-	-	-	-	-	-
29	O1:K33 CD	ST799	USA	2007	Oyster	+	-	-	-	-	-	-	-
30	O1:kuk	ST23	USA	2006	Stool	+	-	+	-	-	-	-	-
31	Peru-288	ST3	Peru	2001	Stool	+	+	+	+	-	+	-	+
32	PMA1.15	ST745	Chile	2015	Environmental	+	-	-	-	-	-	-	-
33	PMA109.5	ST3	Chile	2005	Environmental	+	+	+	+	-	+	+	+
34	PMA11.14	ST308	Chile	2014	Environmental	+	-	+	-	-	-	-	-
35	PMA12.14	ST308	Chile	2014	Environmental	+	-	+	-	-	-	-	-
36	PMA37.5	ST3	Chile	2005	Environmental	+	+	+	+	-	+	+	+
37	PMC14.7	ST3	Chile	2007	Stool	+	+	+	+	-	+	+	+
38	PMC48	ST3	Chile	2004	Stool	+	-	+	+	-	+	+	+
39	PMC53.7	ST28	Chile	2007	Stool	+	-	-	-	-	-	-	-
40	PMC58.5	ST3	Chile	2005	Stool	+	+	+	+	-	+	+	+
41	PMC58.7	ST3	Chile	2007	Stool	+	+	+	+	-	+	+	+
42	SBR10290	ST36	USA	1997	Stool	+	-	+	-	-	-	-	-
43	UCM-V493	ST471	Spain	2002	Environmental	+	-	-	-	-	-	-	-
44	V-233/04	-	Chile	2004	Stool	+	+	+	+	-	+	+	+
45	V14/01	ST3	Chile	2001	Stool	+	+	+	+	-	+	+	+
46	VP-48	-	India	1996	Stool	+	+	+	+	-	+	+	+
47	VP-NY4	ST3	India	1997	Stool	+	+	+	+	-	+	+	+
48	VP2007-007	ST307	USA	2007	Environmental	+	-	-	-	+	-	-	-
49	VP232	ST3	India	1998	Stool	+	+	+	+	-	+	+	+
50	VP250	ST3	India	1998	Stool	+	+	+	+	-	+	+	+
51	VPCR-2009	ST1567	USA	2009	Environmental	+	-	-	-	-	-	-	-

## Sheet: Table S4
Table S4. Number of single nucleotide variants in the genomic context of five non-pandemic V. parahaemolyticus strains compared with RIMD2210633 as the reference strain.
		sRNA ID
Strain	Genomic context	svpa113.1	svpa117.1	svpa1079.1	svpa1370.1	svpa1729.1
PMA12.14	N° SNV	12	10	7	9	7
	Identity (%)	98.9	99.1	99.4	99.1	99.4
PMA14.14	N° SNV	5	4	2	11	14
	Identity (%)	99.5	99.6	99.8	98.9	98.7
PMA37.5	N° SNV	0	0	0	0	0
	Identity (%)	100	100	100	100	100
PMA2.15	N° SNV	6	6	8	1	9
	Identity (%)	99.4	99.5	99.3	99.4	99.2
